# Supplementary material for: Therapeutic Targeting of the Galectin-1/miR-22-3p Axis Regulates Cell Cycle and EMT Depending on the Molecular Subtype of Breast Cancer
Source: Cells. 2025 Feb 19;14(4):310. doi: 10.3390/cells14040310 (PMC11854374; doi:10.3390/cells14040310)
Supplement: Supplementary file 1 [file cells-14-00310-s001.zip]

Archive with 1 entries (1 files):
- cells-3437591-supplementary.pdf
